# Supplementary material for: Fear of COVID-19 and Trust in the Healthcare System Mediates the Association between Individual’s Risk Perception and Preventive COVID-19 Behaviours among Iranians
Source: Int J Environ Res Public Health. 2021 Nov 19;18(22):12146. doi: 10.3390/ijerph182212146 (PMC8621944; doi:10.3390/ijerph182212146)
Supplement: Supplementary file 1 [file ijerph-18-12146-s001.zip]

Archive with 1 entries (1 files):
- ijerph-1436392-supplementary.pdf
